# Supplementary material for: Handheld Ultrasound Devices Used by Newly Certified Operators for Pneumonia in the Emergency Department—A Diagnostic Accuracy Study
Source: Diagnostics (Basel). 2024 Aug 30;14(17):1921. doi: 10.3390/diagnostics14171921 (PMC11394211; doi:10.3390/diagnostics14171921)
Supplement: Supplementary file 1 [file diagnostics-14-01921-s001.zip]

Archive with 5 entries (5 files):
- Files S5 and S6 - Tabulation of agreement.pdf
- File S1 - Focused Lung Ultrasound Assessment Template.pdf
- File S2 - Template for Radiological Assessments of CXR.pdf
- File S3 -Template for Radiological Assessments of CT.pdf
- File S4 - FLUS positive for pneumonia negative ekspert diagnoser.pdf
